# Supplementary material for: Effect of anti-inflammatory drugs on the storm of inflammatory factors in respiratory tract infection caused by SARS-CoV-2: an updated meta-analysis
Source: Front Public Health. 2023 Oct 2;11:1198987. doi: 10.3389/fpubh.2023.1198987 (PMC10619852; doi:10.3389/fpubh.2023.1198987)
Supplement: Supplementary file 1 [file Data_Sheet_1.xlsx]

## Sheet: Sheet1
Study	Clear description of subject inclusion criteria	Random assignment	Assignment hidden	Baseline similarity of key indicators	Subjects blinded	Therapist Blind	Evaluator blindness	>85% of subjects had at least one primary outcome measure	Subjects with measured results must be treated according to the protocol or undergo an intention-to-treat analysis	Reporting of intergroup statistics for at least one primary outcome	Provide point estimates and confidence intervals for at least one primary outcome	Total points
Hydrocortisone. 2020	√	√	√	√	√	×	×	√	×	√	√	8
Azithromycin+Hydroxychloroquine. 2022	√	√	√	√	√	√	√	√	√	√	×	10
Lenzilumab. 2021	√	√	√	√	√	×	√	√	√	√	√	10
Anakinra. 2021	×	√	×	√	√	√	×	√	√	√	√	8
Colchicine. 2021	√	√	√	√	√	√	√	√	×	√	√	10
Nano-curcumin. 2021	√	√	×	√	√	√	×	√	×	√	×	7
Tocilizumab. 2021	√	√	√	×	×	×	×	√	√	√	√	7
Dexamethasone. 2020	×	√	√	√	×	×	√	√	×	√	√	7
Methylprednisolone. 2020	√	√	√	√	√	×	×	√	√	√	×	8
Umbilical cord mesenchymal stromal cells. 2021	√	√	√	√	√	√	√	√	×	√	×	9
EPP-AF®. 2021	√	√	√	√	√	√	×	√	√	√	√	10
Xuebijing. 2021	√	√	√	√	×	×	×	√	√	√	×	7
Adalimumab. 2021	√	√	×	√	×	×	×	√	×	√	×	5
Budesonide. 2021	√	√	√	√	×	×	×	√	×	√	√	7
Azithromycin. 2021	√	√	√	√	×	×	×	√	×	√	√	7
Quercetin. 2021	√	√	×	√	×	×	×	√	×	√	×	5
glycyrrhizin+boswellic acids. 2022	√	√	√	√	√	×	×	√	×	√	×	7
Telmisartan. 2021	√	√	×	√	√	√	×	√	×	√	√	8
Atorvastatin. 2022	√	√	√	√	√	√	×	√	√	√	×	9
